# Supplementary material for: Novel Epidemic Metrics to Communicate Outbreak Risk at the Municipality Level: Dengue and Zika in the Dominican Republic
Source: Viruses. 2022 Jan 17;14(1):162. doi: 10.3390/v14010162 (PMC8781936; doi:10.3390/v14010162)
Supplement: Supplementary file 1 [file viruses-14-00162-s001.zip]

Archive with 1 entries (1 files):
- viruses-1520454-supplementary.pdf
